# Supplementary material for: 2,5-Dimethyl-7,8,9,10-tetra­hydro­cyclo­hepta­[b]indol-6(5H)-one
Source: Acta Crystallogr Sect E Struct Rep Online. 2010 Oct 23;66(Pt 11):o2882. doi: 10.1107/S1600536810041772 (PMC3009033; doi:10.1107/S1600536810041772)
Supplement: Supplementary file 1 [file e-66-o2882-sup1.cif]

##############################################################################
###                                                                        ###
###        Electronic paper (Acta Crystallographica Section E)             ###
###                                                                        ###
##############################################################################
#                                                                            #
# This CIF contains the data in a paper accepted for publication in Acta     #
# Crystallographica Section E. It conforms to the requirements of Notes      #
# for Authors for Section E, and has been peer reviewed under the auspices   #
# of the IUCr Commission on Journals.                                        #
#                                                                            #
# Full details of the Crystallographic Information File format               #
# are given in the paper "The Crystallographic Information File (CIF):       #
# a New Standard Archive File for Crystallography" by S. R. Hall, F. H.      #
# Allen and I. D. Brown [Acta Cryst. (1991), A47, 655-685].                  #
#                                                                            #
# The current version of the core CIF dictionary is obtainable from          #
# ftp://ftp.iucr.org/pub/cif_core.dic. The current version number is 2.4.    #
#                                                                            #
# Software is freely available for graphical display of the structure(s) in  #
# this CIF.  For information consult the CIF home page http://www.iucr.org/  #
# cif/home.html                                                              #
#                                                                            #
# This file may be used for bona fide research purposes within the           #
# scientific community so long as proper attribution is given to the journal # 
# article from which it was obtained.                                        #
#                                                                            #
##############################################################################
                                             
data_global
_audit_creation_method     'PLATON <TABLE ACC> option'
_journal_date_recd_electronic     2010-10-05
_journal_date_accepted     2010-10-15
_journal_name_full     'Acta Crystallographica, Section E'
_journal_year     2010
_journal_volume     66
_journal_issue     11
_journal_page_first     o2882
_journal_page_last     o2882
_journal_paper_category     QO
_journal_coeditor_code     HG2724
_publ_contact_author_name
;
'A. Thiruvalluvar'
;
_publ_contact_author_address
;
PG Research Department of Physics,
Rajah Serfoji Government College(Autonomous),
Thanjavur - 613 005,
Tamilnadu,
India.
;
_publ_contact_author_email     'thiruvalluvar.a@gmail.com'
_publ_contact_author_fax     'none'
_publ_contact_author_phone     '+91 4362 255490'
_publ_section_title
;
2,5-Dimethyl-7,8,9,10-tetrahydrocyclohepta[<i>b</i>]indol-6(5<i>H</i>)-one
;
_publ_section_title_footnote     .
loop_
    _publ_author_name
    _publ_author_footnote
    _publ_author_address
    'Archana, R.' ?
;
PG Research Department of Physics,
Rajah Serfoji Government College (Autonomous),
Thanjavur 613 005,
Tamilnadu,
India
;
    'Yamuna, E.' ?
;
Department of Chemistry,
Bharathiar University,
Coimbatore 641 046,
Tamilnadu,
India
;
    'Rajendra Prasad, K. J.' ?
;
Department of Chemistry,
Bharathiar University,
Coimbatore 641 046,
Tamilnadu,
India
;
    'Thiruvalluvar, A.' ?
;
PG Research Department of Physics,
Rajah Serfoji Government College (Autonomous),
Thanjavur 613 005,
Tamilnadu,
India
;
    'Butcher, R. J.' ?
;
Department of Chemistry,
Howard University,
525 College Street NW,
Washington, DC 20059,
USA
;
_publ_section_synopsis     .
data_I
_chemical_name_systematic
;
2,5-Dimethyl-7,8,9,10-tetrahydrocyclohepta[<i>b</i>]indol-6(5<i>H</i>)-one
;
_chemical_name_common     ?
_chemical_formula_moiety     'C15 H17 N O'
_chemical_formula_sum     'C15 H17 N O'
_chemical_formula_structural     'C15 H17 N O'
_chemical_formula_iupac     'C15 H17 N O'
_chemical_formula_weight     227.30
_chemical_melting_point     346
_symmetry_cell_setting     orthorhombic
_symmetry_space_group_name_H-M     'P c a 21'
_symmetry_space_group_name_Hall     'P 2c -2ac'
loop_
    _symmetry_equiv_pos_site_id
    _symmetry_equiv_pos_as_xyz
    1 x,y,z
    2 -x,-y,1/2+z
    3 1/2-x,y,1/2+z
    4 1/2+x,-y,z
_cell_length_a     15.5889(3)
_cell_length_b     10.5707(2)
_cell_length_c     7.5388(2)
_cell_angle_alpha     90
_cell_angle_beta     90
_cell_angle_gamma     90
_cell_volume     1242.29(5)
_cell_formula_units_Z     4
_cell_measurement_reflns_used     2494
_cell_measurement_theta_min     5.0510
_cell_measurement_theta_max     73.6650
_cell_measurement_temperature     295(2)
_cell_special_details     ?
_exptl_crystal_description     'plate'
_exptl_crystal_colour     'pale yellow-orange'
_exptl_crystal_size_max     0.49
_exptl_crystal_size_mid     0.32
_exptl_crystal_size_min     0.12
_exptl_crystal_size_rad     ?
_exptl_crystal_density_diffrn     1.215
_exptl_crystal_density_meas     ?
_exptl_crystal_density_method     'Not Measured'
_exptl_crystal_F_000     488
_exptl_absorpt_coefficient_mu     0.591
_exptl_absorpt_correction_type     multi-scan
_exptl_absorpt_process_details
;
(CrysAlis Pro; Oxford Diffraction, 2010)
;
_exptl_absorpt_correction_T_min     0.88678
_exptl_absorpt_correction_T_max     1.00000
_exptl_special_details
;
;
_diffrn_ambient_temperature     295(2)
_diffrn_radiation_type     CuK\a
_diffrn_radiation_wavelength     1.54184
_diffrn_radiation_source     'Enhance (Cu) X-ray Source'
_diffrn_radiation_monochromator     graphite
_diffrn_measurement_device_type     'Oxford Diffraction Xcalibur Ruby Gemini'
_diffrn_measurement_method     '\w scans'
_diffrn_detector_area_resol_mean     10.5081
_diffrn_reflns_number     1327
_diffrn_reflns_av_R_equivalents     0.0000
_diffrn_reflns_av_sigmaI/netI     0.0166
_diffrn_reflns_theta_min     5.06
_diffrn_reflns_theta_max     73.83
_diffrn_reflns_theta_full     67.50
_diffrn_measured_fraction_theta_max     0.974
_diffrn_measured_fraction_theta_full     0.997
_diffrn_reflns_limit_h_min     0
_diffrn_reflns_limit_h_max     19
_diffrn_reflns_limit_k_min     0
_diffrn_reflns_limit_k_max     13
_diffrn_reflns_limit_l_min     0
_diffrn_reflns_limit_l_max     9
_refine_special_details
;
Refinement of <i>F</i>^2^ against ALL reflections. The weighted <i>R</i>-factor
<i>wR</i> and goodness of fit <i>S</i> are based on <i>F</i>^2^, conventional
<i>R</i>-factors <i>R</i> are based on <i>F</i>, with <i>F</i> set to zero for
negative <i>F</i>^2^. The threshold expression of <i>F</i>^2^ >
2\s(<i>F</i>^2^) is used only for calculating <i>R</i>-factors(gt) <i>etc</i>.
and is not relevant to the choice of reflections for refinement.
<i>R</i>-factors based on <i>F</i>^2^ are statistically about twice as large
as those based on <i>F</i>, and <i>R</i>- factors based on ALL data will be
even larger.
;
_reflns_number_total     1327
_reflns_number_gt     1285
_reflns_threshold_expression     I>2\s(I)
_refine_ls_structure_factor_coef     Fsqd
_refine_ls_matrix_type     full
_refine_ls_R_factor_all     0.0462
_refine_ls_R_factor_gt     0.0453
_refine_ls_wR_factor_gt     0.1269
_refine_ls_wR_factor_ref     0.1291
_refine_ls_goodness_of_fit_ref     1.092
_refine_ls_restrained_S_all     1.092
_refine_ls_number_reflns     1327
_refine_ls_number_parameters     156
_refine_ls_number_restraints     1
_refine_ls_hydrogen_treatment     constr
_refine_ls_weighting_scheme     calc
_refine_ls_weighting_details
         'calc w=1/[\s^2^(Fo^2^)+(0.0970P)^2^+0.0410P] where P=(Fo^2^+2Fc^2^)/3'
_atom_sites_solution_hydrogens     geom
_atom_sites_solution_primary     direct
_atom_sites_solution_secondary     difmap
_refine_ls_shift/su_max     0.001
_refine_ls_shift/su_max_lt     0.001
_refine_ls_shift/su_mean     <0.001
_refine_diff_density_max     0.174
_refine_diff_density_min     -0.161
_refine_ls_extinction_method     none
_refine_ls_extinction_coef     ?
_refine_ls_abs_structure_details     ?
_refine_ls_abs_structure_Flack     ?
loop_
    _atom_type_symbol
    _atom_type_description
    _atom_type_scat_dispersion_real
    _atom_type_scat_dispersion_imag
    _atom_type_scat_source
    O O 0.0492 0.0322 'International Tables Vol C Tables 4.2.6.8 and 6.1.1.4'
    N N 0.0311 0.0180 'International Tables Vol C Tables 4.2.6.8 and 6.1.1.4'
    H H 0.0000 0.0000 'International Tables Vol C Tables 4.2.6.8 and 6.1.1.4'
    C C 0.0181 0.0091 'International Tables Vol C Tables 4.2.6.8 and 6.1.1.4'
_computing_data_collection     'CrysAlis Pro (Oxford Diffraction, 2010)'
_computing_cell_refinement     'CrysAlis Pro (Oxford Diffraction, 2010)'
_computing_data_reduction     'CrysAlis Pro (Oxford Diffraction, 2010)'
_computing_structure_solution     'SHELXS97 (Sheldrick, 2008)'
_computing_structure_refinement     'SHELXL97 (Sheldrick, 2008)'
_computing_molecular_graphics
                              'ORTEP-3 (Farrugia, 1997) and PLATON (Spek, 2009)'
_computing_publication_material     'PLATON (Spek, 2009)'
loop_
    _atom_site_type_symbol
    _atom_site_label
    _atom_site_fract_x
    _atom_site_fract_y
    _atom_site_fract_z
    _atom_site_U_iso_or_equiv
    _atom_site_thermal_displace_type
    _atom_site_calc_flag
    _atom_site_refinement_flags
    _atom_site_occupancy
    O O6 0.18943(11) 0.4617(2) 0.5238(5) 0.1003(11) Uani d . 1.000
    N N5 0.29328(12) 0.68004(18) 0.4471(3) 0.0561(6) Uani d . 1.000
    C C1 0.51734(15) 0.75136(19) 0.4664(3) 0.0534(6) Uani d . 1.000
    C C2 0.52228(19) 0.8760(2) 0.4100(4) 0.0667(8) Uani d . 1.000
    C C3 0.4462(2) 0.9404(2) 0.3639(5) 0.0789(9) Uani d . 1.000
    C C4 0.3667(2) 0.8856(2) 0.3734(4) 0.0738(9) Uani d . 1.000
    C C4A 0.36199(15) 0.7584(2) 0.4294(3) 0.0534(6) Uani d . 1.000
    C C5 0.20448(16) 0.7199(3) 0.4212(5) 0.0757(9) Uani d . 1.000
    C C5A 0.32271(11) 0.56233(19) 0.5029(3) 0.0478(5) Uani d . 1.000
    C C6 0.26683(13) 0.4538(2) 0.5353(3) 0.0573(6) Uani d . 1.000
    C C7 0.30755(16) 0.3306(2) 0.5819(5) 0.0711(9) Uani d . 1.000
    C C8 0.37596(17) 0.2890(3) 0.4485(6) 0.0817(12) Uani d . 1.000
    C C9 0.46482(15) 0.3391(2) 0.4821(4) 0.0614(7) Uani d . 1.000
    C C10 0.46951(13) 0.46270(19) 0.5847(4) 0.0536(6) Uani d . 1.000
    C C10A 0.41137(11) 0.56610(16) 0.5207(3) 0.0434(5) Uani d . 1.000
    C C10B 0.43718(13) 0.69124(18) 0.4753(3) 0.0469(5) Uani d . 1.000
    C C21 0.6075(3) 0.9427(3) 0.3943(6) 0.0945(13) Uani d . 1.000
    H H1 0.56686 0.70786 0.49820 0.0640 Uiso calc R 1.000
    H H3 0.45022 1.02372 0.32532 0.0947 Uiso calc R 1.000
    H H4 0.31752 0.93066 0.34395 0.0886 Uiso calc R 1.000
    H H5A 0.20287 0.79065 0.34142 0.1136 Uiso calc R 1.000
    H H5B 0.18019 0.74410 0.53321 0.1136 Uiso calc R 1.000
    H H5C 0.17200 0.65120 0.37201 0.1136 Uiso calc R 1.000
    H H7A 0.26345 0.26605 0.58845 0.0853 Uiso calc R 1.000
    H H7B 0.33362 0.33765 0.69835 0.0853 Uiso calc R 1.000
    H H8A 0.37840 0.19726 0.44833 0.0980 Uiso calc R 1.000
    H H8B 0.35808 0.31561 0.33110 0.0980 Uiso calc R 1.000
    H H9A 0.49307 0.35096 0.36871 0.0737 Uiso calc R 1.000
    H H9B 0.49689 0.27543 0.54691 0.0737 Uiso calc R 1.000
    H H10A 0.45605 0.44540 0.70798 0.0643 Uiso calc R 1.000
    H H10B 0.52813 0.49334 0.58032 0.0643 Uiso calc R 1.000
    H H21A 0.65287 0.88480 0.42275 0.1418 Uiso calc R 1.000
    H H21B 0.60900 1.01291 0.47511 0.1418 Uiso calc R 1.000
    H H21C 0.61481 0.97296 0.27521 0.1418 Uiso calc R 1.000
loop_
    _atom_site_aniso_label
    _atom_site_aniso_U_11
    _atom_site_aniso_U_22
    _atom_site_aniso_U_33
    _atom_site_aniso_U_12
    _atom_site_aniso_U_13
    _atom_site_aniso_U_23
    O6 0.0441(8) 0.0967(14) 0.160(3) -0.0048(8) 0.0028(14) 0.0057(18)
    N5 0.0518(9) 0.0564(10) 0.0600(11) 0.0183(8) -0.0059(8) -0.0087(9)
    C1 0.0627(11) 0.0451(9) 0.0524(12) -0.0035(8) 0.0046(9) -0.0064(8)
    C2 0.0934(17) 0.0432(10) 0.0636(14) -0.0093(10) 0.0126(13) -0.0110(11)
    C3 0.122(2) 0.0374(9) 0.0772(18) -0.0010(12) 0.0128(18) -0.0027(12)
    C4 0.1000(19) 0.0475(12) 0.0740(17) 0.0272(12) -0.0020(14) -0.0022(12)
    C4A 0.0629(12) 0.0465(10) 0.0509(10) 0.0129(8) 0.0003(9) -0.0069(9)
    C5 0.0588(13) 0.0851(17) 0.0833(17) 0.0332(13) -0.0132(13) -0.0156(16)
    C5A 0.0438(9) 0.0511(10) 0.0485(9) 0.0080(7) 0.0005(8) -0.0059(9)
    C6 0.0440(9) 0.0653(11) 0.0625(12) -0.0037(8) 0.0062(9) -0.0094(11)
    C7 0.0565(11) 0.0587(12) 0.098(2) -0.0114(10) 0.0112(13) 0.0050(15)
    C8 0.0641(13) 0.0681(14) 0.113(3) 0.0050(11) -0.0031(16) -0.0378(19)
    C9 0.0596(11) 0.0469(10) 0.0777(15) 0.0111(8) 0.0124(11) 0.0058(11)
    C10 0.0425(8) 0.0492(10) 0.0691(14) 0.0037(7) -0.0056(9) 0.0103(10)
    C10A 0.0429(8) 0.0430(9) 0.0444(9) 0.0042(7) -0.0001(8) -0.0025(8)
    C10B 0.0567(10) 0.0404(9) 0.0436(9) 0.0062(7) 0.0024(8) -0.0033(8)
    C21 0.120(3) 0.0646(15) 0.099(2) -0.0374(17) 0.018(2) -0.0114(17)
_geom_special_details
;
Bond distances, angles <i>etc</i>. have been calculated using the rounded
fractional coordinates. All su's are estimated from the variances of the
(full) variance-covariance matrix. The cell e.s.d.'s are taken into account in
the estimation of distances, angles and torsion angles
;
loop_
    _geom_bond_atom_site_label_1
    _geom_bond_atom_site_label_2
    _geom_bond_site_symmetry_1
    _geom_bond_site_symmetry_2
    _geom_bond_distance
    _geom_bond_publ_flag
    O6 C6 . . 1.213(3) no
    N5 C4A . . 1.361(3) no
    N5 C5 . . 1.460(3) no
    N5 C5A . . 1.391(3) no
    C1 C2 . . 1.387(3) no
    C1 C10B . . 1.404(3) no
    C2 C3 . . 1.411(4) no
    C2 C21 . . 1.509(5) no
    C3 C4 . . 1.370(4) no
    C4 C4A . . 1.411(3) no
    C4A C10B . . 1.413(3) no
    C5A C6 . . 1.461(3) no
    C5A C10A . . 1.389(2) no
    C6 C7 . . 1.491(3) no
    C7 C8 . . 1.530(5) no
    C8 C9 . . 1.505(4) no
    C9 C10 . . 1.520(3) no
    C10 C10A . . 1.500(3) no
    C10A C10B . . 1.424(3) no
    C1 H1 . . 0.9300 no
    C3 H3 . . 0.9300 no
    C4 H4 . . 0.9300 no
    C5 H5A . . 0.9600 no
    C5 H5B . . 0.9600 no
    C5 H5C . . 0.9600 no
    C7 H7A . . 0.9700 no
    C7 H7B . . 0.9700 no
    C8 H8A . . 0.9700 no
    C8 H8B . . 0.9700 no
    C9 H9A . . 0.9700 no
    C9 H9B . . 0.9700 no
    C10 H10A . . 0.9700 no
    C10 H10B . . 0.9700 no
    C21 H21A . . 0.9600 no
    C21 H21B . . 0.9600 no
    C21 H21C . . 0.9600 no
loop_
    _geom_contact_atom_site_label_1
    _geom_contact_atom_site_label_2
    _geom_contact_distance
    _geom_contact_site_symmetry_1
    _geom_contact_site_symmetry_2
    _geom_contact_publ_flag
    O6 N5 2.878(3) . . no
    O6 C5 2.847(4) . . no
    O6 H5C 2.3200 . . no
    O6 H7B 2.8100 . 3_554 no
    O6 H8B 2.8800 . 3_555 no
    O6 H1 2.6300 . 4_465 no
    O6 H10B 2.5900 . 4_465 no
    N5 O6 2.878(3) . . no
    C5 O6 2.847(4) . . no
    C5 C5A 3.591(4) . 3_554 no
    C5A C5 3.591(4) . 3_555 no
    C1 H10A 2.8800 . 2_664 no
    C1 H10B 2.8600 . . no
    C3 H21B 3.0900 . 2_674 no
    C3 H8A 2.9800 . 1_565 no
    C4 H5B 3.0600 . 3_554 no
    C4 H5A 2.7500 . . no
    C4A H5B 3.0600 . 3_554 no
    C5 H4 2.9000 . . no
    C5A H8B 2.9600 . . no
    C5A H5C 2.9400 . 3_555 no
    C6 H5C 2.8400 . . no
    C7 H10A 2.7800 . . no
    C10 H1 3.0700 . . no
    C10 H7B 2.6400 . . no
    C10 H9A 2.9700 . 2_665 no
    C10A H7B 3.0200 . . no
    C10A H5C 3.0800 . 3_555 no
    C10B H10A 2.9900 . 2_664 no
    H1 C10 3.0700 . . no
    H1 H10B 2.4300 . . no
    H1 H21A 2.3700 . . no
    H1 O6 2.6300 . 4_565 no
    H3 H8A 2.3400 . 1_565 no
    H4 C5 2.9000 . . no
    H4 H5A 2.3200 . . no
    H5A C4 2.7500 . . no
    H5A H4 2.3200 . . no
    H5B C4 3.0600 . 3_555 no
    H5B C4A 3.0600 . 3_555 no
    H5C O6 2.3200 . . no
    H5C C6 2.8400 . . no
    H5C C5A 2.9400 . 3_554 no
    H5C C10A 3.0800 . 3_554 no
    H7B C10 2.6400 . . no
    H7B C10A 3.0200 . . no
    H7B H10A 2.2200 . . no
    H7B O6 2.8100 . 3_555 no
    H8A C3 2.9800 . 1_545 no
    H8A H3 2.3400 . 1_545 no
    H8B C5A 2.9600 . . no
    H8B O6 2.8800 . 3_554 no
    H9A C10 2.9700 . 2_664 no
    H9A H10A 2.5900 . 2_664 no
    H10A C7 2.7800 . . no
    H10A H7B 2.2200 . . no
    H10A C1 2.8800 . 2_665 no
    H10A C10B 2.9900 . 2_665 no
    H10A H9A 2.5900 . 2_665 no
    H10B C1 2.8600 . . no
    H10B H1 2.4300 . . no
    H10B O6 2.5900 . 4_565 no
    H21A H1 2.3700 . . no
    H21B C3 3.0900 . 2_675 no
loop_
    _geom_angle_atom_site_label_1
    _geom_angle_atom_site_label_2
    _geom_angle_atom_site_label_3
    _geom_angle_site_symmetry_1
    _geom_angle_site_symmetry_2
    _geom_angle_site_symmetry_3
    _geom_angle
    _geom_angle_publ_flag
    C4A N5 C5 . . . 123.9(2) no
    C4A N5 C5A . . . 108.33(17) no
    C5 N5 C5A . . . 127.7(2) no
    C2 C1 C10B . . . 119.6(2) no
    C1 C2 C3 . . . 119.2(2) no
    C1 C2 C21 . . . 121.1(3) no
    C3 C2 C21 . . . 119.7(2) no
    C2 C3 C4 . . . 122.9(2) no
    C3 C4 C4A . . . 117.8(2) no
    N5 C4A C4 . . . 130.6(2) no
    N5 C4A C10B . . . 108.85(18) no
    C4 C4A C10B . . . 120.6(2) no
    N5 C5A C6 . . . 123.79(17) no
    N5 C5A C10A . . . 109.37(17) no
    C6 C5A C10A . . . 126.84(18) no
    O6 C6 C5A . . . 121.8(2) no
    O6 C6 C7 . . . 120.1(2) no
    C5A C6 C7 . . . 118.13(18) no
    C6 C7 C8 . . . 113.1(3) no
    C7 C8 C9 . . . 115.5(3) no
    C8 C9 C10 . . . 115.6(2) no
    C9 C10 C10A . . . 115.7(2) no
    C5A C10A C10 . . . 127.70(17) no
    C5A C10A C10B . . . 106.53(16) no
    C10 C10A C10B . . . 125.70(16) no
    C1 C10B C4A . . . 119.95(18) no
    C1 C10B C10A . . . 133.12(19) no
    C4A C10B C10A . . . 106.92(17) no
    C2 C1 H1 . . . 120.00 no
    C10B C1 H1 . . . 120.00 no
    C2 C3 H3 . . . 119.00 no
    C4 C3 H3 . . . 119.00 no
    C3 C4 H4 . . . 121.00 no
    C4A C4 H4 . . . 121.00 no
    N5 C5 H5A . . . 109.00 no
    N5 C5 H5B . . . 109.00 no
    N5 C5 H5C . . . 109.00 no
    H5A C5 H5B . . . 109.00 no
    H5A C5 H5C . . . 109.00 no
    H5B C5 H5C . . . 109.00 no
    C6 C7 H7A . . . 109.00 no
    C6 C7 H7B . . . 109.00 no
    C8 C7 H7A . . . 109.00 no
    C8 C7 H7B . . . 109.00 no
    H7A C7 H7B . . . 108.00 no
    C7 C8 H8A . . . 108.00 no
    C7 C8 H8B . . . 108.00 no
    C9 C8 H8A . . . 108.00 no
    C9 C8 H8B . . . 108.00 no
    H8A C8 H8B . . . 107.00 no
    C8 C9 H9A . . . 108.00 no
    C8 C9 H9B . . . 108.00 no
    C10 C9 H9A . . . 108.00 no
    C10 C9 H9B . . . 108.00 no
    H9A C9 H9B . . . 107.00 no
    C9 C10 H10A . . . 108.00 no
    C9 C10 H10B . . . 108.00 no
    C10A C10 H10A . . . 108.00 no
    C10A C10 H10B . . . 108.00 no
    H10A C10 H10B . . . 107.00 no
    C2 C21 H21A . . . 109.00 no
    C2 C21 H21B . . . 109.00 no
    C2 C21 H21C . . . 109.00 no
    H21A C21 H21B . . . 109.00 no
    H21A C21 H21C . . . 110.00 no
    H21B C21 H21C . . . 109.00 no
loop_
    _geom_torsion_atom_site_label_1
    _geom_torsion_atom_site_label_2
    _geom_torsion_atom_site_label_3
    _geom_torsion_atom_site_label_4
    _geom_torsion_site_symmetry_1
    _geom_torsion_site_symmetry_2
    _geom_torsion_site_symmetry_3
    _geom_torsion_site_symmetry_4
    _geom_torsion
    _geom_torsion_publ_flag
    C5 N5 C4A C4 . . . . -5.0(4) no
    C5 N5 C4A C10B . . . . 176.1(3) no
    C5A N5 C4A C4 . . . . 178.6(3) no
    C5A N5 C4A C10B . . . . -0.4(3) no
    C4A N5 C5A C6 . . . . -179.7(2) no
    C4A N5 C5A C10A . . . . 0.0(3) no
    C5 N5 C5A C6 . . . . 4.0(4) no
    C5 N5 C5A C10A . . . . -176.4(3) no
    C10B C1 C2 C3 . . . . 0.5(4) no
    C10B C1 C2 C21 . . . . -178.4(3) no
    C2 C1 C10B C4A . . . . -0.9(3) no
    C2 C1 C10B C10A . . . . 177.5(3) no
    C1 C2 C3 C4 . . . . 0.5(5) no
    C21 C2 C3 C4 . . . . 179.5(3) no
    C2 C3 C4 C4A . . . . -1.0(5) no
    C3 C4 C4A N5 . . . . -178.3(3) no
    C3 C4 C4A C10B . . . . 0.6(4) no
    N5 C4A C10B C1 . . . . 179.5(2) no
    N5 C4A C10B C10A . . . . 0.6(3) no
    C4 C4A C10B C1 . . . . 0.4(3) no
    C4 C4A C10B C10A . . . . -178.4(2) no
    N5 C5A C6 O6 . . . . -3.8(4) no
    N5 C5A C6 C7 . . . . 175.6(2) no
    C10A C5A C6 O6 . . . . 176.5(3) no
    C10A C5A C6 C7 . . . . -4.1(4) no
    N5 C5A C10A C10 . . . . 177.3(2) no
    N5 C5A C10A C10B . . . . 0.4(3) no
    C6 C5A C10A C10 . . . . -3.1(4) no
    C6 C5A C10A C10B . . . . -179.9(2) no
    O6 C6 C7 C8 . . . . 126.1(3) no
    C5A C6 C7 C8 . . . . -53.3(3) no
    C6 C7 C8 C9 . . . . 86.9(3) no
    C7 C8 C9 C10 . . . . -25.7(4) no
    C8 C9 C10 C10A . . . . -48.2(3) no
    C9 C10 C10A C5A . . . . 57.1(3) no
    C9 C10 C10A C10B . . . . -126.6(2) no
    C5A C10A C10B C1 . . . . -179.3(2) no
    C5A C10A C10B C4A . . . . -0.7(3) no
    C10 C10A C10B C1 . . . . 3.9(4) no
    C10 C10A C10B C4A . . . . -177.5(2) no
loop_
    _geom_hbond_atom_site_label_D
    _geom_hbond_atom_site_label_H
    _geom_hbond_atom_site_label_A
    _geom_hbond_site_symmetry_A
    _geom_hbond_distance_DH
    _geom_hbond_distance_HA
    _geom_hbond_distance_DA
    _geom_hbond_angle_DHA
    _geom_hbond_publ_flag
    C10 H10B O6 4_565 0.97 2.59 3.550(3) 168 yes
