# Supplementary material for: 2,5-Dimethyl-7,8,9,10-tetra­hydro­cyclo­hepta­[b]indol-6(5H)-one
Source: Acta Crystallogr Sect E Struct Rep Online. 2010 Oct 23;66(Pt 11):o2882. doi: 10.1107/S1600536810041772 (PMC3009033; doi:10.1107/S1600536810041772)
Supplement: Supplementary file 2 [file e-66-o2882-Isup2.hkl]

#
# h,k,l, Fc-squared, Fo-squared, sigma(Fo-squared) and status flag
#
data_I
_shelx_title ' nmhp in P c a 21 z=4 C15H17NO'
_shelx_refln_list_code          4
_shelx_F_calc_maximum       67.31
_exptl_crystal_F_000       488.00
_reflns_d_resolution_high  0.8027
 
loop_
 _symmetry_equiv_pos_as_xyz
 'x, y, z'
 '-x, -y, z+1/2'
 '-x+1/2, y, z+1/2'
 'x+1/2, -y, z'
 
_cell_length_a    15.5889
_cell_length_b    10.5707
_cell_length_c     7.5388
_cell_angle_alpha  90.000
_cell_angle_beta   90.000
_cell_angle_gamma  90.000
 
_shelx_F_squared_multiplier     1.000
 
loop_
 _refln_index_h
 _refln_index_k
 _refln_index_l
 _refln_F_squared_calc
 _refln_F_squared_meas
 _refln_F_squared_sigma
 _refln_observed_status
   2   0   0      166.86      164.00      2.13 o
   4   0   0      143.86      124.19      2.72 o
   6   0   0     1200.02     1182.65     10.58 o
   8   0   0      478.01      587.92      8.90 o
  10   0   0      267.89      300.02      7.33 o
  12   0   0      330.03      339.03      3.54 o
  14   0   0       30.19       30.62      1.63 o
  16   0   0        7.75        9.06      0.86 o
  18   0   0       71.54       74.28      2.03 o
   1   1   0      833.82      777.79      4.22 o
   2   1   0     3053.30     2445.67      9.06 o
   3   1   0      296.76      265.96      3.58 o
   4   1   0     1958.95     1682.65      7.21 o
   5   1   0      305.08      288.43      3.39 o
   6   1   0      239.16      228.95      3.32 o
   7   1   0       69.06       66.14      1.96 o
   8   1   0     1093.71     1219.69      9.13 o
   9   1   0      646.56      663.04     10.34 o
  10   1   0      145.54      148.83      5.23 o
  11   1   0      164.45      153.07      5.61 o
  12   1   0        2.74        2.39      0.22 o
  13   1   0      245.25      236.89      2.57 o
  14   1   0       73.00       69.59      1.41 o
  15   1   0       15.57       16.36      1.17 o
  16   1   0        0.05        0.08      0.09 o
  17   1   0        2.05        2.04      0.29 o
  18   1   0       27.50       28.30      0.87 o
  19   1   0        0.98        0.59      0.19 o
   0   2   0      145.82      128.11      2.23 o
   1   2   0      150.22      148.56      2.53 o
   2   2   0       39.06       36.96      1.34 o
   3   2   0       15.72       24.75      1.20 o
   4   2   0        0.19        0.00      0.11 o
   5   2   0        4.67        3.92      0.60 o
   6   2   0      317.94      313.50      5.74 o
   7   2   0       82.89       66.88      2.89 o
   8   2   0      159.27      173.64      5.02 o
   9   2   0      387.37      378.62      8.00 o
  10   2   0        0.03        0.53      0.39 o
  11   2   0       13.19       13.47      1.72 o
  12   2   0      176.01      155.04      2.33 o
  13   2   0        8.47       10.15      0.66 o
  14   2   0      217.22      213.11      3.03 o
  15   2   0       33.76       34.27      1.18 o
  16   2   0        7.62        7.70      0.44 o
  17   2   0        2.32        1.81      0.26 o
  18   2   0        0.60        0.48      0.14 o
  19   2   0        3.51        4.21      0.40 o
   0   3   0     1434.63     1243.40      8.60 o
   1   3   0      527.83      459.01      5.44 o
   2   3   0        2.35        3.25      0.47 o
   3   3   0     1052.46      969.53      8.61 o
   4   3   0       35.78       39.97      1.86 o
   5   3   0      109.49      101.96      3.31 o
   6   3   0      155.59      191.28      4.81 o
   7   3   0       73.62       82.77      3.39 o
   8   3   0      280.72      325.57      7.21 o
   9   3   0        1.77        1.53      0.55 o
  10   3   0       27.21       23.46      2.20 o
  11   3   0       74.03       79.62      2.22 o
  12   3   0      114.55       92.46      2.47 o
  13   3   0       63.44       62.23      2.42 o
  14   3   0       39.48       39.76      1.32 o
  15   3   0        0.06        0.11      0.10 o
  16   3   0        4.38        4.70      0.40 o
  17   3   0        0.05        0.08      0.14 o
  18   3   0        2.87        3.52      0.43 o
   0   4   0     1038.72      924.70      8.90 o
   1   4   0      128.62      133.38      2.41 o
   2   4   0       57.51       48.21      2.11 o
   3   4   0      853.19      791.68      8.85 o
   4   4   0        8.68        9.46      1.01 o
   5   4   0     1149.27     1257.38     12.55 o
   6   4   0        0.21        0.47      0.31 o
   7   4   0      310.20      354.34      7.48 o
   8   4   0        1.91        4.80      0.89 o
   9   4   0        5.20        5.74      1.08 o
  10   4   0        8.20       10.28      0.79 o
  11   4   0        2.63        3.54      0.49 o
  12   4   0        2.44        3.28      0.60 o
  13   4   0      122.07      108.76      3.28 o
  14   4   0        0.10        0.07      0.15 o
  15   4   0        1.67        1.72      0.21 o
  16   4   0        3.59        3.64      0.36 o
  17   4   0        1.09        0.35      0.19 o
  18   4   0        2.35        1.95      0.29 o
   0   5   0     4531.21     4085.56     21.29 o
   1   5   0        7.88        7.57      0.65 o
   2   5   0        0.03       -0.03      0.19 o
   3   5   0      225.03      254.73      5.61 o
   4   5   0       47.14       53.20      2.65 o
   5   5   0       41.91       51.05      2.73 o
   6   5   0       83.27       72.05      3.46 o
   7   5   0       97.86      108.98      4.42 o
   8   5   0       45.99       48.33      3.06 o
   9   5   0       32.81       38.49      1.52 o
  10   5   0        7.96        7.52      0.71 o
  11   5   0       27.72       30.14      1.74 o
  12   5   0      181.73      170.20      2.88 o
  13   5   0        0.13        0.11      0.16 o
  14   5   0        0.43        0.34      0.15 o
  15   5   0        0.11       -0.12      0.13 o
  16   5   0       19.17       20.07      0.75 o
  17   5   0        1.14        1.45      0.27 o
   0   6   0      130.73      128.18      4.27 o
   1   6   0        0.61        0.87      0.25 o
   2   6   0       48.53       48.11      2.62 o
   3   6   0       23.34       27.90      1.44 o
   4   6   0      221.72      230.06      6.06 o
   5   6   0      121.66      117.79      4.51 o
   6   6   0        0.07        0.27      0.48 o
   7   6   0       43.06       39.13      1.52 o
   8   6   0      230.23      237.68      3.86 o
   9   6   0      254.01      229.67      3.89 o
  10   6   0        0.65        0.84      0.33 o
  11   6   0       11.19        9.01      0.99 o
  12   6   0       35.43       35.05      1.93 o
  13   6   0        6.46        6.35      0.82 o
  14   6   0        2.67        1.86      0.38 o
  15   6   0        4.42        4.80      0.58 o
  16   6   0        0.56        0.32      0.16 o
   0   7   0      229.79      220.32      6.18 o
   1   7   0      246.82      205.23      4.20 o
   2   7   0       50.13       55.62      3.08 o
   3   7   0        0.12        0.62      0.30 o
   4   7   0       10.83        9.11      0.90 o
   5   7   0      115.05      102.79      2.13 o
   6   7   0        0.05        0.56      0.25 o
   7   7   0        9.51       10.55      0.85 o
   8   7   0       24.72       19.49      1.15 o
   9   7   0       53.22       46.73      2.18 o
  10   7   0        9.93        9.42      0.98 o
  11   7   0        6.09        5.25      0.75 o
  12   7   0       14.67       17.82      1.35 o
  13   7   0        0.19        0.29      0.23 o
  14   7   0        0.27       -0.03      0.18 o
  15   7   0        8.84        8.52      0.67 o
   0   8   0      440.90      448.32      5.05 o
   1   8   0       50.26       46.86      1.27 o
   2   8   0       56.76       60.30      1.34 o
   3   8   0       27.74       21.67      0.80 o
   4   8   0       13.55       14.22      0.66 o
   5   8   0      124.34      112.22      1.87 o
   6   8   0      174.95      153.39      2.66 o
   7   8   0      253.75      223.78      3.22 o
   8   8   0      382.39      338.98      3.97 o
   9   8   0        2.10        1.87      0.30 o
  10   8   0       24.45       25.07      1.03 o
  11   8   0        7.42        6.09      0.50 o
  12   8   0        0.16        0.33      0.24 o
  13   8   0       12.54       17.30      1.14 o
  14   8   0       18.98       18.53      1.01 o
  15   8   0        0.06        0.27      0.16 o
   0   9   0      421.17      368.72      5.90 o
   1   9   0       50.60       45.48      1.47 o
   2   9   0       10.64        9.21      0.66 o
   3   9   0       19.28       16.11      0.87 o
   4   9   0       21.26       14.92      0.84 o
   5   9   0      264.60      259.08      3.50 o
   6   9   0       34.62       36.87      1.32 o
   7   9   0      131.05      131.71      2.47 o
   8   9   0        3.16        2.55      0.34 o
   9   9   0       11.85        9.81      0.65 o
  10   9   0        2.05        1.40      0.25 o
  11   9   0       16.85       15.37      0.70 o
  12   9   0        0.00        0.47      0.21 o
  13   9   0       26.20       31.08      1.27 o
   0  10   0      237.18      194.87      4.36 o
   1  10   0       65.66       54.83      1.63 o
   2  10   0       11.28       11.04      0.73 o
   3  10   0       11.60       10.34      0.70 o
   4  10   0       39.26       32.66      1.24 o
   5  10   0       37.74       35.71      1.28 o
   6  10   0        5.47        6.10      0.53 o
   7  10   0       29.61       32.76      1.17 o
   8  10   0        0.53        0.60      0.17 o
   9  10   0        0.05        0.20      0.16 o
  10  10   0        0.06        0.66      0.15 o
  11  10   0        1.49        0.91      0.25 o
  12  10   0        0.87        0.90      0.23 o
   0  11   0       21.57       18.31      1.24 o
   1  11   0        3.87        3.65      0.39 o
   2  11   0       15.13       12.72      0.74 o
   3  11   0        3.15        2.73      0.35 o
   4  11   0        3.88        3.18      0.38 o
   5  11   0        0.42        0.43      0.15 o
   6  11   0        0.40        0.34      0.15 o
   7  11   0        2.02        2.83      0.33 o
   8  11   0        9.87       10.59      0.55 o
   9  11   0        1.79        1.86      0.21 o
  10  11   0        0.52        0.41      0.19 o
   0  12   0        4.10        5.12      0.59 o
   1  12   0        0.67        1.52      0.24 o
   2  12   0        0.92        1.24      0.20 o
   3  12   0        0.19        0.01      0.11 o
   4  12   0        0.01        0.19      0.10 o
   5  12   0       22.60       27.18      1.23 o
   6  12   0        1.13        1.22      0.29 o
   7  12   0        7.04        7.85      0.60 o
   8  12   0        0.18        0.51      0.16 o
   4   0   1      374.53      411.93      3.50 o
   6   0   1      339.78      363.90      4.18 o
   8   0   1       20.21       21.60      1.21 o
  10   0   1       73.01       66.30      3.52 o
  12   0   1      288.62      291.99      3.20 o
  14   0   1       36.10       29.78      1.15 o
  16   0   1       12.80       10.77      0.67 o
  18   0   1        0.34        0.63      0.15 o
   1   1   1     2807.90     2594.55     15.95 o
   2   1   1     2051.37     1889.36      9.45 o
   3   1   1      100.26       95.04      1.23 o
   4   1   1      630.77      639.95      3.68 o
   5   1   1       97.49       92.42      1.58 o
   6   1   1      358.78      372.23      4.19 o
   7   1   1       24.75       30.76      1.12 o
   8   1   1       76.04       87.31      2.02 o
   9   1   1       33.71       23.53      1.13 o
  10   1   1      126.41      118.61      3.31 o
  11   1   1       14.58       14.55      0.79 o
  12   1   1       12.82        9.54      0.48 o
  13   1   1       57.17       54.50      1.29 o
  14   1   1      137.62      119.15      1.47 o
  15   1   1       17.92       17.57      0.71 o
  16   1   1        9.11        7.76      0.46 o
  17   1   1        0.28        0.21      0.10 o
  18   1   1        0.04        0.18      0.07 o
  19   1   1        1.12        1.21      0.16 o
   1   2   1     2804.54     2365.64     10.95 o
   2   2   1     1229.00     1195.10      5.67 o
   3   2   1      501.01      558.75      4.42 o
   4   2   1      506.38      511.42      4.33 o
   5   2   1      237.84      242.65      3.28 o
   6   2   1      796.24      835.30      6.63 o
   7   2   1      834.06      940.97     10.13 o
   8   2   1        8.37        9.56      0.85 o
   9   2   1       78.35       70.23      2.44 o
  10   2   1       53.93       47.70      2.13 o
  11   2   1      236.24      250.17      2.71 o
  12   2   1        5.79        7.16      0.49 o
  13   2   1       37.46       35.57      1.02 o
  14   2   1      273.12      250.28      2.80 o
  15   2   1       12.74       15.17      0.57 o
  16   2   1        6.80        6.17      0.40 o
  17   2   1        0.76        0.86      0.11 o
  18   2   1        0.07        0.05      0.06 o
  19   2   1        4.28        4.92      0.29 o
   1   3   1     1360.09     1273.22      9.02 o
   2   3   1      570.79      495.69      4.05 o
   3   3   1     2281.00     2196.34     21.34 o
   4   3   1      393.75      396.21      7.58 o
   5   3   1       51.07       53.01      1.67 o
   6   3   1     1333.13     1425.31      9.28 o
   7   3   1       98.30       97.61      2.60 o
   8   3   1       38.04       31.46      1.57 o
   9   3   1       10.81        9.61      0.94 o
  10   3   1       38.28       36.29      1.90 o
  11   3   1      276.85      277.21      3.73 o
  12   3   1       22.78       25.84      0.92 o
  13   3   1       61.11       62.09      1.73 o
  14   3   1      111.37       99.96      2.17 o
  15   3   1        3.89        4.70      0.38 o
  16   3   1       10.57       12.30      0.53 o
  17   3   1        0.69        0.84      0.16 o
  18   3   1        0.35        0.44      0.14 o
   1   4   1      126.50      111.44      1.55 o
   2   4   1       44.84       35.62      1.92 o
   3   4   1     1070.81     1043.95     10.80 o
   4   4   1      147.23      121.16      2.55 o
   5   4   1      129.34      136.28      2.91 o
   6   4   1      328.04      335.39      4.86 o
   7   4   1      164.38      185.50      3.82 o
   8   4   1       51.26       58.95      2.27 o
   9   4   1       36.64       37.86      1.93 o
  10   4   1       31.90       33.44      0.84 o
  11   4   1      375.31      394.24      3.15 o
  12   4   1       53.06       55.12      1.31 o
  13   4   1       76.40       73.57      1.61 o
  14   4   1        2.25        3.72      0.47 o
  15   4   1        5.65        4.58      0.36 o
  16   4   1        6.75        7.87      0.37 o
  17   4   1        1.30        1.71      0.18 o
  18   4   1        2.45        2.39      0.22 o
   1   5   1      985.78      948.03      6.19 o
   2   5   1      185.29      179.72      2.68 o
   3   5   1      286.44      338.86      4.55 o
   4   5   1       34.39       35.43      1.52 o
   5   5   1       59.26       59.11      2.09 o
   6   5   1       38.56       43.09      1.89 o
   7   5   1       31.47       34.89      1.76 o
   8   5   1        5.18        6.67      0.80 o
   9   5   1      105.84      110.97      1.83 o
  10   5   1       27.04       28.10      0.79 o
  11   5   1      287.26      291.70      3.06 o
  12   5   1       34.42       33.80      1.03 o
  13   5   1       48.78       49.79      1.23 o
  14   5   1       28.93       28.09      0.75 o
  15   5   1        8.60        8.25      0.38 o
  16   5   1        0.06        0.08      0.07 o
  17   5   1        0.47        0.68      0.13 o
   1   6   1       52.84       64.39      1.51 o
   2   6   1       17.25       20.52      1.00 o
   3   6   1       69.62       71.46      1.64 o
   4   6   1        1.90        2.15      0.43 o
   5   6   1      112.68       91.69      2.81 o
   6   6   1      485.24      471.74      6.68 o
   7   6   1       37.72       40.73      1.19 o
   8   6   1       13.99       14.51      0.67 o
   9   6   1      100.41      100.83      1.99 o
  10   6   1       81.31       71.12      1.88 o
  11   6   1      118.41      115.88      2.44 o
  12   6   1       15.25       12.31      0.80 o
  13   6   1        1.02        1.65      0.23 o
  14   6   1        9.19       11.32      0.53 o
  15   6   1       12.72       12.09      0.49 o
  16   6   1        8.17        8.49      0.43 o
   1   7   1      154.27      171.88      3.17 o
   2   7   1      114.68      113.33      2.51 o
   3   7   1      162.04      144.26      2.52 o
   4   7   1       23.31       19.30      0.93 o
   5   7   1       30.07       32.11      0.73 o
   6   7   1      177.05      202.79      1.98 o
   7   7   1      499.06      470.30      3.66 o
   8   7   1       22.67       18.21      0.95 o
   9   7   1       15.33       14.35      0.85 o
  10   7   1       39.63       33.96      1.32 o
  11   7   1       64.58       54.21      1.66 o
  12   7   1        1.18        0.96      0.25 o
  13   7   1        1.07        1.63      0.27 o
  14   7   1        7.14        8.53      0.54 o
  15   7   1       21.32       25.33      0.77 o
  16   7   1        8.57        9.72      0.59 o
   1   8   1       39.19       39.73      0.79 o
   2   8   1      157.66      148.91      1.47 o
   3   8   1      209.25      196.35      1.70 o
   4   8   1       82.53       78.74      1.26 o
   5   8   1       10.32        9.74      0.45 o
   6   8   1      552.17      497.26      3.90 o
   7   8   1       10.58       10.23      0.57 o
   8   8   1        1.05        0.69      0.19 o
   9   8   1       40.04       42.64      1.47 o
  10   8   1        3.01        3.09      0.40 o
  11   8   1        6.45        5.02      0.39 o
  12   8   1       13.62       14.45      0.61 o
  13   8   1        3.65        3.10      0.27 o
  14   8   1        8.76       11.34      0.53 o
  15   8   1       37.83       49.29      1.36 o
   1   9   1       17.09       13.43      0.56 o
   2   9   1      180.71      161.19      1.93 o
   3   9   1        8.26        9.41      0.47 o
   4   9   1       30.38       27.64      0.80 o
   5   9   1        4.77        5.15      0.35 o
   6   9   1       65.81       52.93      1.11 o
   7   9   1      117.12      115.08      1.61 o
   8   9   1       29.32       25.85      0.75 o
   9   9   1        3.33        3.25      0.32 o
  10   9   1        6.22        7.72      0.47 o
  11   9   1        2.65        2.36      0.25 o
  12   9   1        3.44        3.80      0.27 o
  13   9   1        0.91        1.82      0.21 o
  14   9   1        1.63        2.03      0.27 o
   1  10   1       74.32       63.08      1.07 o
   2  10   1        6.93        6.09      0.44 o
   3  10   1       20.10       18.45      0.66 o
   4  10   1        3.43        2.79      0.26 o
   5  10   1        7.62        7.75      0.42 o
   6  10   1       12.89       10.39      0.48 o
   7  10   1        0.75        0.61      0.13 o
   8  10   1        7.75        8.43      0.40 o
   9  10   1       13.38       15.39      0.61 o
  10  10   1        4.39        4.36      0.30 o
  11  10   1        0.18        0.58      0.09 o
  12  10   1        2.38        3.51      0.40 o
   1  11   1       14.17       14.28      0.54 o
   2  11   1        9.14        8.93      0.42 o
   3  11   1       11.93       13.41      0.61 o
   4  11   1        8.56        9.31      0.50 o
   5  11   1        5.44        5.47      0.38 o
   6  11   1        9.27        9.95      0.49 o
   7  11   1        4.10        4.49      0.32 o
   8  11   1        2.96        3.22      0.26 o
   9  11   1        3.55        4.67      0.28 o
  10  11   1       10.13       10.92      0.38 o
   1  12   1       15.91       15.04      0.46 o
   2  12   1        2.59        2.29      0.22 o
   3  12   1        2.76        3.10      0.25 o
   4  12   1        5.68        6.39      0.34 o
   5  12   1        1.07        0.84      0.11 o
   6  12   1        5.27        5.65      0.25 o
   7  12   1        7.32        9.79      0.44 o
   1  13   1        5.06        6.09      0.45 o
   2  13   1        0.12        0.26      0.13 o
   2   0   2      472.86      539.79      4.65 o
   4   0   2     1232.73     1091.40      8.84 o
   6   0   2      213.11      227.86      5.02 o
   8   0   2      422.51      447.23      8.21 o
  10   0   2      166.27      166.66      5.70 o
  12   0   2      147.37      137.38      1.93 o
  14   0   2       92.15       80.73      1.90 o
  16   0   2        6.42        6.38      0.51 o
  18   0   2       30.65       35.41      0.91 o
   1   1   2     2578.33     2383.10      8.95 o
   2   1   2     1183.81     1190.24      4.49 o
   3   1   2      626.52      611.37      4.47 o
   4   1   2      162.23      154.03      2.33 o
   5   1   2      130.51      135.03      2.05 o
   6   1   2        4.41        4.31      0.39 o
   7   1   2      120.67      120.55      2.19 o
   8   1   2      458.62      507.57      5.91 o
   9   1   2      502.59      491.70      6.54 o
  10   1   2       63.29       62.23      3.55 o
  11   1   2       99.99      103.38      1.37 o
  12   1   2       10.28       10.80      0.47 o
  13   1   2      155.66      135.94      1.63 o
  14   1   2       57.77       51.65      1.08 o
  15   1   2        3.26        2.79      0.26 o
  16   1   2        2.23        2.12      0.24 o
  17   1   2        3.47        3.11      0.27 o
  18   1   2       16.58       18.08      0.45 o
   0   2   2     2340.64     2083.14     10.88 o
   1   2   2      480.15      427.45      1.81 o
   2   2   2      911.78      961.79     10.78 o
   3   2   2      529.64      646.29      4.77 o
   4   2   2      131.63      155.74      1.88 o
   5   2   2      144.97      166.42      2.33 o
   6   2   2      145.35      162.61      2.91 o
   7   2   2      184.18      218.91      3.67 o
   8   2   2       63.60       72.91      2.33 o
   9   2   2      235.36      248.05      6.25 o
  10   2   2       17.20       18.69      0.90 o
  11   2   2      104.79      105.48      1.40 o
  12   2   2      195.39      162.94      2.10 o
  13   2   2        7.72        8.90      0.44 o
  14   2   2       86.94       79.55      1.34 o
  15   2   2        9.61        8.89      0.49 o
  16   2   2        6.26        4.61      0.34 o
  17   2   2        1.30        1.09      0.15 o
  18   2   2        8.56        8.20      0.34 o
   0   3   2     1100.25     1101.44     10.26 o
   1   3   2      192.71      181.38      2.24 o
   2   3   2      128.62      138.81      1.74 o
   3   3   2      404.43      459.02      4.16 o
   4   3   2       56.46       62.64      1.61 o
   5   3   2       80.52       98.99      2.23 o
   6   3   2      138.95      188.00      3.40 o
   7   3   2       58.50       65.92      2.21 o
   8   3   2       84.24      102.85      3.40 o
   9   3   2       65.69       62.85      3.58 o
  10   3   2        2.34        2.42      0.25 o
  11   3   2        4.73        5.97      0.49 o
  12   3   2      118.24       97.53      2.16 o
  13   3   2       80.22       69.04      1.83 o
  14   3   2       26.46       25.98      1.12 o
  15   3   2        8.17        8.22      0.49 o
  16   3   2        4.03        3.51      0.37 o
  17   3   2        0.31        0.09      0.09 o
  18   3   2        0.74        0.91      0.15 o
   0   4   2      744.95      746.18      8.25 o
   1   4   2      161.36      158.85      2.56 o
   2   4   2      192.75      206.43      2.40 o
   3   4   2      693.72      762.36     15.87 o
   4   4   2       85.60      114.83      3.32 o
   5   4   2      171.86      239.98      4.48 o
   6   4   2       81.86       75.42      2.26 o
   7   4   2      132.69      139.41      5.13 o
   8   4   2       44.58       43.34      2.97 o
   9   4   2      235.19      237.59      2.82 o
  10   4   2       16.58       17.27      0.80 o
  11   4   2        3.76        3.45      0.42 o
  12   4   2        0.24        0.07      0.18 o
  13   4   2       74.95       68.98      1.82 o
  14   4   2       14.92       12.42      0.76 o
  15   4   2        1.09        1.23      0.20 o
  16   4   2       10.86       11.11      0.60 o
  17   4   2        4.41        3.71      0.25 o
   0   5   2     1365.72     1399.32     15.04 o
   1   5   2       18.41       19.40      0.87 o
   2   5   2        0.87        0.81      0.15 o
   3   5   2      202.08      236.43      3.12 o
   4   5   2      108.13       90.17      3.83 o
   5   5   2      262.69      251.61      6.71 o
   6   5   2        2.31        1.86      0.63 o
   7   5   2       93.54       96.35      4.51 o
   8   5   2       57.91       56.48      1.90 o
   9   5   2      126.85      127.15      2.10 o
  10   5   2        4.08        4.02      0.40 o
  11   5   2        9.09        8.90      0.66 o
  12   5   2       91.62       83.34      1.99 o
  13   5   2        6.85        7.36      0.59 o
  14   5   2       10.83        9.83      0.65 o
  15   5   2        0.08        0.26      0.09 o
  16   5   2        9.78       10.61      0.37 o
  17   5   2        3.53        4.11      0.27 o
   0   6   2      254.45      246.45      6.48 o
   1   6   2      140.34      161.27      2.84 o
   2   6   2        6.55        7.57      0.55 o
   3   6   2       69.30       66.57      1.90 o
   4   6   2      111.82      112.96      3.25 o
   5   6   2        1.65        1.49      0.58 o
   6   6   2       58.20       56.12      1.84 o
   7   6   2       12.17       10.91      0.63 o
   8   6   2       96.78      103.37      1.98 o
   9   6   2      118.14      103.06      2.18 o
  10   6   2        2.42        2.65      0.36 o
  11   6   2       19.89       19.21      0.96 o
  12   6   2       53.68       53.85      1.61 o
  13   6   2        0.64        0.69      0.21 o
  14   6   2        0.03       -0.13      0.13 o
  15   6   2        1.20        1.48      0.18 o
  16   6   2        3.02        3.26      0.38 o
   0   7   2      320.64      320.56      8.07 o
   1   7   2       19.87       20.70      1.42 o
   2   7   2       31.19       33.05      1.83 o
   3   7   2       62.51       60.08      2.50 o
   4   7   2       25.07       28.82      1.15 o
   5   7   2      198.13      182.54      2.98 o
   6   7   2       49.27       44.00      1.19 o
   7   7   2      215.81      194.49      3.02 o
   8   7   2       40.34       34.56      1.30 o
   9   7   2       26.40       24.36      1.09 o
  10   7   2       12.60       12.91      0.80 o
  11   7   2       16.48       15.41      0.85 o
  12   7   2       14.26       17.04      1.30 o
  13   7   2       11.12       11.78      1.01 o
  14   7   2        2.10        2.22      0.42 o
  15   7   2        4.29        4.41      0.25 o
   0   8   2      212.46      235.35      3.77 o
   1   8   2       78.18       69.62      1.12 o
   2   8   2       62.19       63.91      1.06 o
   3   8   2       14.08       13.39      0.49 o
   4   8   2       15.68       16.11      0.83 o
   5   8   2       44.97       47.00      1.17 o
   6   8   2      106.09      102.70      2.22 o
   7   8   2       59.49       55.51      1.65 o
   8   8   2      170.72      155.69      2.76 o
   9   8   2        5.50        6.29      0.56 o
  10   8   2       12.44       13.69      0.80 o
  11   8   2       10.67       11.12      0.68 o
  12   8   2        3.74        5.76      0.45 o
  13   8   2        6.50       10.17      0.55 o
  14   8   2        4.27        3.85      0.28 o
   0   9   2      268.69      245.25      4.69 o
   1   9   2       45.24       40.34      1.09 o
   2   9   2        2.31        2.86      0.31 o
   3   9   2        7.95        6.50      0.38 o
   4   9   2       22.22       18.19      0.64 o
   5   9   2      107.26      109.83      1.63 o
   6   9   2       16.36       14.99      0.70 o
   7   9   2       63.33       62.52      1.39 o
   8   9   2       61.06       56.22      1.29 o
   9   9   2       25.90       26.21      0.85 o
  10   9   2        5.68        4.92      0.36 o
  11   9   2        3.06        3.27      0.24 o
  12   9   2        0.66        1.08      0.19 o
  13   9   2       11.42       12.45      0.48 o
   0  10   2       87.91       75.96      2.62 o
   1  10   2       56.39       49.91      1.50 o
   2  10   2       11.84       10.91      0.69 o
   3  10   2       14.28       14.00      0.65 o
   4  10   2       15.06       12.57      0.61 o
   5  10   2       70.47       72.43      1.44 o
   6  10   2       12.93       12.73      0.60 o
   7  10   2       21.40       22.74      0.78 o
   8  10   2       10.13       10.76      0.51 o
   9  10   2        9.11        7.71      0.42 o
  10  10   2        4.60        5.01      0.26 o
  11  10   2        2.15        2.15      0.18 o
   0  11   2       69.29       64.54      2.23 o
   1  11   2        8.87        8.46      0.59 o
   2  11   2       19.84       20.43      0.71 o
   3  11   2        1.61        1.70      0.22 o
   4  11   2        1.93        2.24      0.25 o
   5  11   2       25.77       28.01      0.80 o
   6  11   2        0.56        0.47      0.13 o
   7  11   2       13.50       15.59      0.55 o
   8  11   2        4.56        5.20      0.26 o
   9  11   2        4.15        5.00      0.23 o
   0  12   2        4.67        4.74      0.55 o
   1  12   2        0.66        1.03      0.14 o
   2  12   2        2.42        2.48      0.22 o
   3  12   2        2.77        2.87      0.28 o
   4  12   2        3.22        3.87      0.26 o
   5  12   2        8.88       12.44      0.44 o
   6  12   2        1.51        1.99      0.17 o
   2   0   3      472.45      548.63      6.53 o
   4   0   3       53.68       89.71      2.68 o
   6   0   3      469.68      517.85      7.78 o
   8   0   3      177.71      202.53      5.67 o
  10   0   3       15.62       17.12      0.76 o
  12   0   3      153.96      138.62      2.47 o
  14   0   3      122.78      107.36      2.17 o
  16   0   3        8.60        6.69      0.49 o
  18   0   3        0.05       -0.12      0.12 o
   1   1   3      988.80     1044.08      8.00 o
   2   1   3      635.80      666.77      4.72 o
   3   1   3        6.38        4.56      0.30 o
   4   1   3      141.19      148.90      2.63 o
   5   1   3      293.74      304.52      3.16 o
   6   1   3       67.81       81.17      1.74 o
   7   1   3      117.34      126.77      2.40 o
   8   1   3        6.25        8.65      0.85 o
   9   1   3       13.99       13.06      1.55 o
  10   1   3        5.46        8.10      0.44 o
  11   1   3       51.31       47.43      0.96 o
  12   1   3       26.80       24.04      0.66 o
  13   1   3       12.10       10.73      0.49 o
  14   1   3       32.75       30.75      0.82 o
  15   1   3       11.34       11.01      0.54 o
  16   1   3        5.44        4.04      0.31 o
  17   1   3        1.01        0.98      0.16 o
  18   1   3        0.88        0.72      0.10 o
   1   2   3     1207.96     1202.43      5.61 o
   2   2   3      520.54      541.96      5.78 o
   3   2   3      454.81      490.37      3.93 o
   4   2   3      128.33      139.27      2.61 o
   5   2   3      174.33      213.46      3.31 o
   6   2   3      242.76      256.20      6.28 o
   7   2   3      273.02      293.88      6.86 o
   8   2   3       11.43       10.30      1.37 o
   9   2   3       27.24       30.03      1.00 o
  10   2   3       68.23       64.96      1.08 o
  11   2   3       62.00       60.56      1.08 o
  12   2   3       39.77       36.81      0.91 o
  13   2   3        2.41        1.96      0.21 o
  14   2   3      120.04      101.73      2.14 o
  15   2   3       10.40       11.69      0.54 o
  16   2   3        3.20        3.15      0.26 o
  17   2   3        0.41        0.87      0.18 o
  18   2   3        2.38        2.50      0.22 o
   1   3   3      201.54      201.24      2.56 o
   2   3   3      131.14      151.71      2.87 o
   3   3   3      363.90      405.46      7.32 o
   4   3   3      310.36      355.21      4.76 o
   5   3   3        0.84        3.21      0.68 o
   6   3   3      207.93      240.62      6.25 o
   7   3   3       20.10       23.46      2.05 o
   8   3   3       28.14       24.88      2.24 o
   9   3   3       60.20       64.83      1.25 o
  10   3   3       93.68       83.33      1.47 o
  11   3   3      185.16      177.64      2.91 o
  12   3   3        7.63        6.94      0.59 o
  13   3   3       21.95       21.68      1.03 o
  14   3   3       41.13       37.00      1.06 o
  15   3   3       11.14        8.69      0.59 o
  16   3   3        5.84        6.01      0.44 o
  17   3   3        0.32        0.22      0.11 o
   1   4   3      426.68      418.76      5.12 o
   2   4   3       33.92       34.59      1.49 o
   3   4   3      165.15      203.16      4.90 o
   4   4   3       26.00       23.64      1.92 o
   5   4   3        1.04        1.87      0.55 o
   6   4   3      283.73      262.36      7.03 o
   7   4   3      137.37      147.83      5.48 o
   8   4   3       36.66       39.28      1.15 o
   9   4   3       19.95       25.81      0.83 o
  10   4   3       10.64        8.17      0.62 o
  11   4   3      154.41      148.97      2.68 o
  12   4   3       38.63       34.02      1.28 o
  13   4   3       44.94       42.39      1.40 o
  14   4   3       14.00       11.95      0.72 o
  15   4   3       23.68       23.38      0.91 o
  16   4   3        2.29        2.16      0.26 o
  17   4   3        1.74        2.29      0.18 o
   1   5   3      222.20      248.34      4.37 o
   2   5   3       49.76       55.05      2.11 o
   3   5   3      137.29      152.90      3.55 o
   4   5   3       39.51       34.52      2.50 o
   5   5   3      110.13      112.30      4.77 o
   6   5   3       45.68       48.36      3.23 o
   7   5   3      146.61      152.56      2.23 o
   8   5   3       16.43       17.16      0.79 o
   9   5   3       20.11       18.22      0.74 o
  10   5   3       11.36       11.82      0.61 o
  11   5   3      111.22      114.29      2.32 o
  12   5   3       25.99       23.33      1.03 o
  13   5   3       15.74       16.38      0.84 o
  14   5   3        9.38        9.97      0.62 o
  15   5   3       21.68       23.22      0.70 o
  16   5   3        0.21        0.30      0.11 o
   1   6   3      151.07      140.71      2.96 o
   2   6   3        1.38        2.80      0.51 o
   3   6   3      120.68      111.07      3.30 o
   4   6   3       74.79       69.85      2.65 o
   5   6   3       94.01       94.98      2.07 o
   6   6   3      176.01      181.40      3.40 o
   7   6   3      101.34      101.05      2.60 o
   8   6   3       46.47       46.61      2.18 o
   9   6   3       76.72       76.51      2.89 o
  10   6   3       45.35       51.80      1.61 o
  11   6   3       60.69       69.63      1.65 o
  12   6   3        1.24        1.53      0.27 o
  13   6   3       10.54       12.81      0.67 o
  14   6   3       10.51       10.30      0.56 o
  15   6   3        9.80       11.24      0.55 o
  16   6   3        2.58        3.18      0.33 o
   1   7   3       11.09       11.94      0.73 o
   2   7   3       82.39       90.42      3.12 o
   3   7   3      114.14      102.92      3.35 o
   4   7   3       14.15       12.52      1.19 o
   5   7   3       29.34       32.15      0.99 o
   6   7   3       57.33       62.01      1.65 o
   7   7   3      216.11      212.95      4.29 o
   8   7   3        6.49        5.06      0.72 o
   9   7   3        6.56        5.88      0.79 o
  10   7   3       34.37       39.20      1.38 o
  11   7   3        9.49       10.99      0.69 o
  12   7   3        0.01        0.21      0.17 o
  13   7   3        4.29        3.55      0.51 o
  14   7   3        5.20        4.84      0.54 o
  15   7   3       15.00       16.80      0.77 o
   1   8   3       38.62       38.60      1.25 o
   2   8   3      111.00      108.64      3.06 o
   3   8   3       47.83       45.85      2.03 o
   4   8   3       25.72       32.41      1.65 o
   5   8   3       13.71       13.39      0.77 o
   6   8   3      116.00      117.81      2.31 o
   7   8   3        0.61        1.21      0.26 o
   8   8   3        3.93        3.78      0.42 o
   9   8   3       28.68       35.22      1.30 o
  10   8   3        4.10        4.21      0.44 o
  11   8   3       16.52       16.47      0.77 o
  12   8   3        3.47        3.54      0.50 o
  13   8   3        4.30        3.94      0.32 o
  14   8   3        5.19        5.93      0.32 o
   1   9   3       49.52       46.77      1.42 o
   2   9   3       18.09       18.08      0.88 o
   3   9   3       12.86        9.28      0.92 o
   4   9   3       20.46       17.85      0.90 o
   5   9   3        8.34        8.85      0.51 o
   6   9   3      108.62       98.47      1.73 o
   7   9   3       65.48       69.54      1.44 o
   8   9   3        9.82        9.58      0.44 o
   9   9   3        7.74        6.53      0.41 o
  10   9   3        4.31        5.12      0.34 o
  11   9   3        3.37        3.56      0.26 o
  12   9   3        3.30        3.43      0.27 o
   1  10   3       18.90       16.11      0.80 o
   2  10   3       16.20       15.21      1.11 o
   3  10   3       33.02       32.30      1.15 o
   4  10   3       16.67       16.83      0.83 o
   5  10   3       25.69       29.27      0.85 o
   6  10   3       13.14       15.65      0.54 o
   7  10   3       13.43       13.96      0.49 o
   8  10   3        9.29        9.58      0.38 o
   9  10   3        4.81        4.58      0.29 o
  10  10   3        7.86        9.45      0.36 o
  11  10   3        3.78        4.07      0.37 o
   1  11   3        2.11        2.36      0.24 o
   2  11   3        6.46        5.91      0.37 o
   3  11   3       37.09       41.77      0.96 o
   4  11   3        1.53        1.37      0.19 o
   5  11   3        0.14        0.05      0.11 o
   6  11   3        7.33        8.82      0.40 o
   7  11   3        6.61        7.59      0.34 o
   8  11   3        1.62        1.15      0.18 o
   1  12   3       17.12       19.09      0.67 o
   2  12   3        2.29        2.16      0.18 o
   3  12   3        1.92        2.04      0.17 o
   4  12   3        2.27        2.41      0.21 o
   0   0   4      624.77      691.10      9.54 o
   2   0   4       76.25      107.11      3.77 o
   4   0   4      101.35       79.77      3.35 o
   6   0   4       57.62       59.80      3.00 o
   8   0   4      157.12      176.38      4.54 o
  10   0   4        5.03        5.89      0.49 o
  12   0   4      126.30      112.71      2.21 o
  14   0   4       46.80       44.84      1.34 o
  16   0   4        3.28        3.57      0.45 o
   0   1   4     2511.05     2579.88     18.79 o
   1   1   4      414.48      450.02      4.45 o
   2   1   4        2.81        2.13      0.30 o
   3   1   4      284.53      272.08      5.93 o
   4   1   4       60.41       66.27      2.92 o
   5   1   4        6.14       10.07      0.78 o
   6   1   4       14.27       14.75      0.99 o
   7   1   4       11.76       11.65      0.91 o
   8   1   4       50.60       53.65      1.12 o
   9   1   4      212.97      208.91      2.28 o
  10   1   4        7.65        6.69      0.38 o
  11   1   4       22.39       23.01      0.71 o
  12   1   4       15.44       14.05      0.56 o
  13   1   4       68.59       61.96      1.14 o
  14   1   4       19.21       19.26      0.62 o
  15   1   4        2.16        2.79      0.26 o
  16   1   4        4.92        4.72      0.30 o
  17   1   4        1.44        1.44      0.29 o
   0   2   4     2211.39     2238.19     17.98 o
   1   2   4      462.81      422.11      7.75 o
   2   2   4      897.65      829.83     10.66 o
   3   2   4      160.42      192.22      3.37 o
   4   2   4       46.44       59.54      2.67 o
   5   2   4       83.83      109.31      2.67 o
   6   2   4       12.02       14.86      1.51 o
   7   2   4       81.26       84.28      3.80 o
   8   2   4       13.40       12.28      0.45 o
   9   2   4       56.09       56.93      1.15 o
  10   2   4       30.27       27.34      0.77 o
  11   2   4       57.07       55.67      1.30 o
  12   2   4       66.67       59.39      2.10 o
  13   2   4        6.31        6.40      0.42 o
  14   2   4        6.04        6.41      0.40 o
  15   2   4        0.77        0.87      0.14 o
  16   2   4        1.60        1.96      0.24 o
  17   2   4        2.17        1.75      0.27 o
   0   3   4      452.53      507.35      7.25 o
   1   3   4       82.24       78.30      2.23 o
   2   3   4      318.89      316.77      4.60 o
   3   3   4       96.64      107.48      2.72 o
   4   3   4       28.52       27.44      1.99 o
   5   3   4       33.18       29.60      2.19 o
   6   3   4       18.45       28.05      2.22 o
   7   3   4        1.92        1.86      0.21 o
   8   3   4       25.78       28.94      0.88 o
   9   3   4       35.97       35.98      1.16 o
  10   3   4       46.76       42.11      1.41 o
  11   3   4       24.01       20.37      1.00 o
  12   3   4       45.13       40.52      1.38 o
  13   3   4       61.21       55.19      1.54 o
  14   3   4        4.33        4.95      0.45 o
  15   3   4        9.80        8.58      0.54 o
  16   3   4        5.82        6.08      0.40 o
  17   3   4        0.16        0.26      0.14 o
   0   4   4      127.37      151.61      3.78 o
   1   4   4       22.53       20.53      1.00 o
   2   4   4       14.93       19.73      0.99 o
   3   4   4      122.53      140.78      2.65 o
   4   4   4       95.50      109.95      2.99 o
   5   4   4        1.43        2.55      0.39 o
   6   4   4       38.43       39.25      1.17 o
   7   4   4       61.84       60.72      1.24 o
   8   4   4       35.27       31.98      0.91 o
   9   4   4      197.66      191.57      2.99 o
  10   4   4        4.18        3.27      0.40 o
  11   4   4        0.96        1.44      0.29 o
  12   4   4        2.46        2.20      0.34 o
  13   4   4       25.10       26.79      1.06 o
  14   4   4       15.41       15.06      0.74 o
  15   4   4        4.68        6.21      0.43 o
  16   4   4       13.15       13.66      0.54 o
   0   5   4      199.63      229.48      4.36 o
   1   5   4       10.08        9.53      0.74 o
   2   5   4        0.40        0.48      0.14 o
   3   5   4       64.90       67.81      1.75 o
   4   5   4       12.83        9.81      0.69 o
   5   5   4       38.13       49.48      1.20 o
   6   5   4       31.54       34.49      1.04 o
   7   5   4        7.67        8.88      0.49 o
   8   5   4       24.22       23.89      0.87 o
   9   5   4       94.60       95.03      1.73 o
  10   5   4       12.67       15.22      0.69 o
  11   5   4        1.26        1.06      0.25 o
  12   5   4       11.74       10.86      0.68 o
  13   5   4       21.65       23.06      0.92 o
  14   5   4        7.26        6.83      0.46 o
  15   5   4        0.19       -0.02      0.10 o
   0   6   4        5.40        5.39      0.50 o
   1   6   4       58.55       57.09      1.31 o
   2   6   4        6.21        6.17      0.56 o
   3   6   4      106.63      109.37      2.35 o
   4   6   4        7.01        7.23      0.61 o
   5   6   4       99.64       98.89      2.30 o
   6   6   4       82.20       76.70      2.86 o
   7   6   4      105.87      107.23      2.40 o
   8   6   4       30.12       31.11      1.25 o
   9   6   4       15.81       14.67      0.67 o
  10   6   4       16.89       18.68      0.73 o
  11   6   4        2.24        1.79      0.22 o
  12   6   4       30.16       32.02      1.08 o
  13   6   4        5.82        5.70      0.41 o
  14   6   4        3.60        3.87      0.47 o
  15   6   4        0.07        0.08      0.11 o
   0   7   4      149.44      150.15      3.14 o
   1   7   4       64.33       64.36      1.57 o
   2   7   4        0.95        1.77      0.47 o
   3   7   4       63.96       63.89      2.60 o
   4   7   4       34.77       32.44      1.87 o
   5   7   4       77.58       73.16      2.82 o
   6   7   4       22.99       22.37      1.57 o
   7   7   4       54.47       55.24      1.67 o
   8   7   4       29.44       33.26      1.25 o
   9   7   4        4.10        4.34      0.45 o
  10   7   4        3.27        3.36      0.38 o
  11   7   4       24.52       24.89      0.92 o
  12   7   4       12.80       14.81      0.96 o
  13   7   4        3.94        3.84      0.43 o
  14   7   4        2.34        2.44      0.31 o
   0   8   4      111.63      110.04      3.22 o
   1   8   4       21.31       21.11      0.79 o
   2   8   4       22.61       21.76      1.00 o
   3   8   4        3.86        4.44      0.47 o
   4   8   4       10.53       10.93      0.70 o
   5   8   4        0.76        0.42      0.29 o
   6   8   4        9.80       11.21      1.08 o
   7   8   4        4.30        4.66      0.68 o
   8   8   4       25.88       25.16      1.02 o
   9   8   4        5.10        6.19      0.49 o
  10   8   4        1.41        1.87      0.25 o
  11   8   4        5.78        6.09      0.40 o
  12   8   4        8.54       10.36      0.48 o
  13   8   4        0.70        1.14      0.15 o
   0   9   4       51.39       52.58      2.11 o
   1   9   4       26.70       26.37      0.84 o
   2   9   4       12.80       14.83      0.79 o
   3   9   4        4.92        5.05      0.38 o
   4   9   4        6.24        6.24      0.43 o
   5   9   4       14.54       16.15      0.66 o
   6   9   4       15.48       13.71      0.76 o
   7   9   4       21.45       22.16      0.92 o
   8   9   4       31.50       27.93      0.99 o
   9   9   4        9.81       10.35      0.56 o
  10   9   4        4.49        4.85      0.35 o
  11   9   4        3.54        3.23      0.36 o
   0  10   4       19.48       19.83      1.14 o
   1  10   4       21.07       21.23      0.84 o
   2  10   4        5.06        5.52      0.36 o
   3  10   4        2.86        3.63      0.29 o
   4  10   4        2.00        1.99      0.22 o
   5  10   4       17.35       18.28      0.61 o
   6  10   4       17.27       17.28      0.73 o
   7  10   4        4.72        3.91      0.34 o
   8  10   4       19.19       21.01      0.72 o
   9  10   4       23.56       26.90      0.71 o
   0  11   4       45.32       45.00      1.54 o
   1  11   4        9.54        9.23      0.47 o
   2  11   4        3.69        3.78      0.31 o
   3  11   4        8.07        8.33      0.36 o
   4  11   4        4.80        4.58      0.25 o
   5  11   4       49.02       59.02      1.10 o
   6  11   4        1.22        1.16      0.16 o
   2   0   5       46.47       38.41      2.59 o
   4   0   5       82.03       81.80      3.78 o
   6   0   5       53.97       62.79      1.20 o
   8   0   5       36.92       40.12      1.95 o
  10   0   5       26.31       27.60      1.08 o
  12   0   5       10.89       10.44      0.67 o
  14   0   5       60.41       61.42      2.04 o
  16   0   5        5.77        5.59      0.46 o
   1   1   5       55.49       52.34      2.15 o
   2   1   5       58.56       55.63      3.19 o
   3   1   5        8.72        7.56      0.79 o
   4   1   5        0.60        0.90      0.30 o
   5   1   5      140.15      133.22      1.31 o
   6   1   5        5.30        4.20      0.23 o
   7   1   5      108.95      107.49      1.66 o
   8   1   5       27.33       29.03      0.90 o
   9   1   5        7.15        6.40      0.44 o
  10   1   5       24.91       20.81      0.67 o
  11   1   5       29.79       27.68      0.77 o
  12   1   5       12.01       11.50      0.57 o
  13   1   5        5.19        4.86      0.36 o
  14   1   5       29.81       29.50      0.79 o
  15   1   5        4.91        6.07      0.40 o
  16   1   5        2.99        1.81      0.28 o
   1   2   5      334.86      319.31      5.44 o
   2   2   5      234.42      234.05      4.67 o
   3   2   5       56.89       50.04      3.14 o
   4   2   5       40.93       49.35      0.83 o
   5   2   5       22.48       25.75      0.61 o
   6   2   5       58.17       59.71      1.23 o
   7   2   5       23.53       30.50      0.90 o
   8   2   5       10.36       11.28      0.59 o
   9   2   5        3.47        2.72      0.29 o
  10   2   5       13.53       12.68      0.77 o
  11   2   5       28.12       29.69      0.92 o
  12   2   5       40.23       37.31      1.25 o
  13   2   5        4.69        4.98      0.36 o
  14   2   5        9.65        9.04      0.42 o
  15   2   5        3.74        4.15      0.32 o
  16   2   5        1.33        1.24      0.23 o
   1   3   5      183.22      193.88      2.94 o
   2   3   5       66.22       78.02      1.49 o
   3   3   5       89.72      103.94      1.46 o
   4   3   5       52.69       62.12      1.09 o
   5   3   5        8.40       11.27      0.49 o
   6   3   5       20.22       23.54      1.06 o
   7   3   5        3.23        3.73      0.43 o
   8   3   5       12.80       13.47      0.82 o
   9   3   5       29.05       34.36      1.03 o
  10   3   5       23.62       22.63      1.52 o
  11   3   5       32.33       33.32      1.80 o
  12   3   5        8.48        6.99      0.54 o
  13   3   5        0.66        0.90      0.20 o
  14   3   5        3.46        2.79      0.29 o
  15   3   5        8.09        7.71      0.42 o
   1   4   5       85.64       85.20      1.36 o
   2   4   5       49.87       50.45      1.05 o
   3   4   5       25.48       28.56      1.01 o
   4   4   5       40.87       47.41      0.94 o
   5   4   5        1.93        2.12      0.34 o
   6   4   5       92.41       91.78      2.12 o
   7   4   5       38.03       39.05      1.38 o
   8   4   5       68.86       73.33      1.89 o
   9   4   5        2.95        4.51      0.38 o
  10   4   5       11.20       13.57      0.63 o
  11   4   5       49.75       52.86      2.15 o
  12   4   5       14.08       14.20      1.06 o
  13   4   5        7.49        7.46      0.49 o
  14   4   5       15.68       15.31      0.62 o
  15   4   5       27.58       31.78      0.75 o
   1   5   5       62.19       63.29      1.44 o
   2   5   5        8.36       11.08      0.56 o
   3   5   5       41.71       35.75      1.25 o
   4   5   5       18.33       15.99      0.85 o
   5   5   5       75.74       74.78      1.88 o
   6   5   5       14.91       14.35      0.84 o
   7   5   5       90.84       92.44      2.13 o
   8   5   5        5.85        6.54      0.56 o
   9   5   5        5.22        5.86      0.53 o
  10   5   5        6.43        6.79      0.43 o
  11   5   5       32.99       35.09      1.63 o
  12   5   5        6.31        6.13      0.64 o
  13   5   5        6.53        6.65      0.42 o
  14   5   5        1.98        1.88      0.20 o
   1   6   5       57.85       55.49      1.63 o
   2   6   5       24.10       23.60      1.04 o
   3   6   5       52.98       49.48      2.28 o
   4   6   5       62.49       56.31      2.46 o
   5   6   5       15.73       14.30      1.24 o
   6   6   5       65.49       56.95      2.46 o
   7   6   5       47.26       52.14      1.63 o
   8   6   5       29.18       30.91      1.14 o
   9   6   5       15.09       15.89      0.79 o
  10   6   5       14.45       17.31      0.77 o
  11   6   5       10.84       12.66      0.59 o
  12   6   5        8.89        9.63      0.63 o
  13   6   5        8.95        8.73      0.60 o
   1   7   5       47.65       46.43      1.48 o
   2   7   5       27.50       27.10      1.67 o
   3   7   5       23.78       21.70      1.50 o
   4   7   5        2.03        1.74      0.45 o
   5   7   5        3.72        3.49      0.65 o
   6   7   5       10.98       10.93      1.05 o
   7   7   5       37.33       36.30      1.88 o
   8   7   5        1.97        2.50      0.50 o
   9   7   5        9.72        9.80      0.88 o
  10   7   5       11.19       14.02      0.94 o
  11   7   5        3.56        3.37      0.39 o
   1   8   5        3.17        2.52      0.32 o
   2   8   5       42.90       38.96      1.93 o
   3   8   5        5.39        5.22      0.71 o
   4   8   5        0.58        0.80      0.21 o
   5   8   5        2.28        1.81      0.28 o
   6   8   5       11.29       12.26      0.70 o
   7   8   5        1.57        1.38      0.37 o
   8   8   5        1.18        0.82      0.27 o
   9   8   5       12.74       14.93      0.66 o
  10   8   5       10.96       11.20      0.51 o
  11   8   5        4.71        5.41      0.46 o
   1   9   5       20.29       18.82      1.18 o
   2   9   5        2.28        1.82      0.40 o
   3   9   5        8.65        8.11      0.81 o
   4   9   5        9.78       11.26      0.61 o
   5   9   5        6.20        6.76      0.47 o
   6   9   5       25.58       22.61      0.82 o
   7   9   5       16.98       17.25      0.68 o
   8   9   5        2.35        3.14      0.28 o
   9   9   5        9.04        8.58      0.40 o
   1  10   5        2.98        2.81      0.37 o
   2  10   5        5.13        4.51      0.50 o
   3  10   5       12.63       13.00      0.84 o
   4  10   5       13.11       12.20      0.81 o
   5  10   5       13.34       15.90      0.89 o
   6  10   5       22.80       24.51      1.04 o
   7  10   5       10.89       11.15      0.65 o
   0   0   6        3.93        2.97      0.54 o
   2   0   6       21.41       18.84      0.64 o
   4   0   6       11.67       14.33      0.61 o
   6   0   6       52.22       51.21      1.54 o
   8   0   6       43.00       42.40      1.37 o
  10   0   6        5.29        5.61      0.72 o
  12   0   6       72.40       76.36      2.31 o
  14   0   6        7.13        8.37      0.60 o
   0   1   6       63.37       61.59      2.35 o
   1   1   6       13.53       17.03      0.48 o
   2   1   6       30.61       29.90      0.61 o
   3   1   6       46.25       44.62      0.72 o
   4   1   6       13.88       13.50      0.43 o
   5   1   6        8.85        8.07      0.35 o
   6   1   6        4.85        5.14      0.36 o
   7   1   6        0.52        0.54      0.15 o
   8   1   6        1.56        1.51      0.29 o
   9   1   6       32.83       32.57      1.23 o
  10   1   6        3.55        3.09      0.39 o
  11   1   6        8.49        9.27      0.61 o
  12   1   6       31.85       33.16      1.06 o
  13   1   6       19.27       18.65      0.71 o
  14   1   6        2.45        2.91      0.24 o
   0   2   6      582.00      572.70      3.81 o
   1   2   6       49.17       47.31      0.97 o
   2   2   6      156.44      142.52      1.52 o
   3   2   6       14.49       15.73      0.46 o
   4   2   6       31.65       33.16      0.69 o
   5   2   6       11.48       12.37      0.48 o
   6   2   6        6.05        6.48      0.45 o
   7   2   6        2.65        2.68      0.29 o
   8   2   6        5.92        4.78      0.39 o
   9   2   6       17.61       19.31      0.73 o
  10   2   6       11.59       11.60      0.69 o
  11   2   6        9.55       11.28      0.64 o
  12   2   6        1.70        1.58      0.23 o
  13   2   6       14.73       14.74      0.94 o
  14   2   6        2.27        2.59      0.35 o
   0   3   6      160.95      165.35      2.03 o
   1   3   6      106.14      104.73      1.18 o
   2   3   6      194.74      180.79      1.77 o
   3   3   6       74.05       71.80      1.12 o
   4   3   6       19.27       18.44      0.63 o
   5   3   6        5.74        5.39      0.53 o
   6   3   6        2.34        1.74      0.32 o
   7   3   6       14.11       12.32      0.78 o
   8   3   6        9.64        8.64      0.65 o
   9   3   6       13.49       12.60      0.74 o
  10   3   6       30.78       33.40      1.13 o
  11   3   6       16.55       15.71      1.12 o
  12   3   6        3.58        3.67      0.50 o
  13   3   6        9.49        9.70      0.72 o
  14   3   6        1.30        1.11      0.22 o
   0   4   6       41.93       45.21      1.28 o
   1   4   6        8.66        8.04      0.33 o
   2   4   6       28.16       27.79      0.61 o
   3   4   6        7.28        7.27      0.36 o
   4   4   6       18.00       16.95      0.92 o
   5   4   6        0.76        0.72      0.22 o
   6   4   6       17.90       16.90      0.91 o
   7   4   6       24.24       22.95      1.05 o
   8   4   6       21.31       19.29      0.94 o
   9   4   6       47.63       52.11      1.46 o
  10   4   6        1.70        1.88      0.27 o
  11   4   6        5.80        5.22      0.38 o
  12   4   6        2.58        2.92      0.27 o
  13   4   6       13.36       14.13      0.76 o
   0   5   6       44.93       41.72      2.02 o
   1   5   6        0.47        0.56      0.16 o
   2   5   6        3.36        3.28      0.39 o
   3   5   6       22.47       19.37      1.43 o
   4   5   6        1.64        2.23      0.34 o
   5   5   6       14.59       15.49      0.85 o
   6   5   6       20.39       19.93      0.95 o
   7   5   6        7.74        8.08      0.60 o
   8   5   6       20.57       21.00      0.92 o
   9   5   6       12.98       12.41      0.67 o
  10   5   6       15.77       17.51      0.57 o
  11   5   6        2.62        2.41      0.24 o
  12   5   6        0.66        0.91      0.21 o
   0   6   6       39.68       40.90      1.95 o
   1   6   6        3.15        2.69      0.37 o
   2   6   6        2.11        2.15      0.31 o
   3   6   6       46.88       42.60      2.05 o
   4   6   6        0.03        0.10      0.20 o
   5   6   6       41.76       34.53      1.83 o
   6   6   6       24.82       21.97      1.44 o
   7   6   6       26.39       25.28      0.95 o
   8   6   6       25.04       26.07      0.92 o
   9   6   6       10.61       10.90      0.55 o
  10   6   6       12.80       13.79      0.55 o
   0   7   6        3.97        5.09      0.68 o
   1   7   6       35.56       36.84      1.23 o
   2   7   6        3.05        3.08      0.53 o
   3   7   6       18.60       17.50      1.26 o
   4   7   6       23.43       20.44      1.34 o
   5   7   6        5.32        4.79      0.66 o
   6   7   6        0.78        0.68      0.26 o
   7   7   6        1.50        1.36      0.34 o
   8   7   6        2.34        2.55      0.41 o
   9   7   6        0.76        0.83      0.25 o
  10   7   6        0.67        0.58      0.11 o
   0   8   6       37.33       35.45      1.52 o
   1   8   6        2.13        1.84      0.26 o
   2   8   6       10.34        9.75      0.84 o
   3   8   6        6.95        7.22      0.74 o
   4   8   6        1.43        0.82      0.25 o
   5   8   6        0.02        0.03      0.16 o
   6   8   6        0.40        0.04      0.15 o
   7   8   6        6.58        7.29      0.65 o
   8   8   6        8.94        9.83      0.66 o
   0   9   6        2.79        2.16      0.31 o
   1   9   6        8.39        7.08      0.59 o
   2   9   6        3.89        3.69      0.44 o
   3   9   6        5.60        5.55      0.54 o
   4   9   6        4.79        5.06      0.52 o
   5   9   6        5.75        6.06      0.54 o
   6   9   6        1.02        0.68      0.19 o
   2   0   7       17.98       13.34      0.79 o
   4   0   7       18.68       15.69      0.84 o
   6   0   7       26.14       25.29      1.50 o
   8   0   7        1.56        2.11      0.44 o
  10   0   7       15.40       15.18      0.97 o
  12   0   7        0.62        0.74      0.20 o
   1   1   7        2.59        2.49      0.20 o
   2   1   7        0.28        0.42      0.11 o
   3   1   7        4.25        3.89      0.35 o
   4   1   7        3.35        4.03      0.31 o
   5   1   7       14.84       12.25      0.76 o
   6   1   7        7.14        6.12      0.43 o
   7   1   7       25.01       24.70      0.82 o
   8   1   7       17.90       17.86      0.83 o
   9   1   7        2.97        2.46      0.31 o
  10   1   7       19.13       19.06      0.75 o
  11   1   7        5.23        5.14      0.36 o
  12   1   7        0.25        0.10      0.13 o
   1   2   7       17.27       14.10      0.46 o
   2   2   7       52.19       47.01      0.83 o
   3   2   7        1.52        1.65      0.25 o
   4   2   7        9.90       11.34      0.51 o
   5   2   7        5.13        4.49      0.47 o
   6   2   7       11.86       12.96      0.77 o
   7   2   7        1.05        1.46      0.27 o
   8   2   7       20.94       21.95      0.91 o
   9   2   7        4.67        4.09      0.36 o
  10   2   7        3.30        3.24      0.47 o
  11   2   7       11.78       12.03      0.80 o
  12   2   7       11.67       11.45      0.68 o
   1   3   7      116.97      110.68      1.25 o
   2   3   7       33.99       32.00      0.66 o
   3   3   7       35.30       32.85      0.67 o
   4   3   7       22.04       21.27      1.43 o
   5   3   7        1.88        1.46      0.26 o
   6   3   7        6.48        6.92      0.55 o
   7   3   7        1.41        0.95      0.20 o
   8   3   7       13.28       15.90      0.76 o
   9   3   7        2.73        3.34      0.33 o
  10   3   7        0.52        0.21      0.18 o
  11   3   7        5.37        5.12      0.50 o
  12   3   7        5.34        4.84      0.40 o
   1   4   7        6.20        6.16      0.28 o
   2   4   7       20.38       19.61      0.49 o
   3   4   7        2.08        1.55      0.18 o
   4   4   7        5.04        5.42      0.37 o
   5   4   7        8.94       10.19      0.50 o
   6   4   7       14.63       13.89      0.55 o
   7   4   7       13.39       13.51      0.71 o
   8   4   7       19.82       21.08      0.83 o
   9   4   7        3.09        3.66      0.25 o
  10   4   7        8.12        9.44      0.67 o
   1   5   7       25.72       21.96      0.95 o
   2   5   7       15.29       13.96      0.73 o
   3   5   7       19.61       16.65      1.21 o
   4   5   7       12.38       11.22      1.00 o
   5   5   7       38.78       37.78      1.77 o
   6   5   7       11.57       12.66      0.99 o
   7   5   7       17.95       17.10      1.09 o
   8   5   7        1.26        1.36      0.32 o
   9   5   7        1.66        1.96      0.32 o
   1   6   7       13.11       13.52      0.68 o
   2   6   7       14.33       15.68      0.71 o
   3   6   7        8.10        8.52      0.81 o
   4   6   7       13.44       12.03      0.96 o
   5   6   7        0.02        0.18      0.19 o
   6   6   7       19.75       19.08      1.12 o
   7   6   7       11.98       12.55      0.84 o
   8   6   7        8.68        8.42      0.62 o
   1   7   7       15.13       15.87      0.64 o
   2   7   7        6.82        7.49      0.68 o
   3   7   7        3.76        3.63      0.49 o
   4   7   7        4.00        4.26      0.51 o
   5   7   7        0.65        0.85      0.24 o
   6   7   7        0.23        0.19      0.15 o
   7   7   7        4.69        4.51      0.43 o
   1   8   7        3.34        3.03      0.33 o
   2   8   7        7.18        6.96      0.53 o
   3   8   7        1.72        1.30      0.25 o
   4   8   7        1.77        1.97      0.28 o
   5   8   7        0.82        1.11      0.22 o
   0   0   8        2.74        2.71      0.46 o
   2   0   8       33.89       32.11      1.09 o
   4   0   8       10.46       10.44      0.87 o
   6   0   8        5.12        5.43      0.59 o
   8   0   8       13.09       13.35      0.82 o
  10   0   8        4.16        4.35      0.37 o
   0   1   8        0.16        0.26      0.15 o
   1   1   8        1.00        1.10      0.16 o
   2   1   8       11.51        9.67      0.43 o
   3   1   8        3.77        5.08      0.42 o
   4   1   8        3.15        3.05      0.33 o
   5   1   8        4.12        3.09      0.33 o
   6   1   8        9.88       10.17      0.57 o
   7   1   8        0.59        0.67      0.14 o
   8   1   8        2.99        2.64      0.25 o
   9   1   8        1.72        1.32      0.17 o
  10   1   8        0.59        0.18      0.08 o
   0   2   8       73.52       61.88      1.48 o
   1   2   8        0.16        0.34      0.10 o
   2   2   8        7.50        7.72      0.37 o
   3   2   8        9.51        8.24      0.53 o
   4   2   8        9.21        8.17      0.51 o
   5   2   8        0.54        0.50      0.14 o
   6   2   8        6.10        5.52      0.39 o
   7   2   8        2.44        2.36      0.25 o
   8   2   8        0.44        0.20      0.11 o
   9   2   8        2.62        2.41      0.20 o
   0   3   8       41.02       36.64      1.06 o
   1   3   8       32.14       29.86      0.61 o
   2   3   8       21.61       20.01      0.65 o
   3   3   8        7.10        6.00      0.36 o
   4   3   8        2.80        3.18      0.26 o
   5   3   8        2.51        2.83      0.24 o
   6   3   8        3.57        3.22      0.27 o
   7   3   8        2.75        2.19      0.22 o
   8   3   8        4.05        3.83      0.24 o
   0   4   8       14.25       13.85      0.61 o
   1   4   8       12.28       13.10      0.55 o
   2   4   8       28.14       31.23      0.84 o
   3   4   8       34.31       37.68      0.89 o
   4   4   8        8.74        8.96      0.37 o
   5   4   8        2.61        2.87      0.26 o
   6   4   8        5.58        5.36      0.53 o
   0   5   8        9.68       10.10      0.71 o
   1   5   8        2.04        1.90      0.33 o
   2   5   8        7.24        8.29      0.68 o
   3   5   8        9.27        9.04      0.71 o
   4   5   8        1.60        1.13      0.28 o
   5   5   8        5.01        4.97      0.49 o
   6   5   8        4.06        3.63      0.39 o
   1   6   8        3.25        3.57      0.38 o
   2   6   8        1.96        2.54      0.32 o
   3   6   8        5.53        5.53      0.47 o
   4   6   8        1.04        0.92      0.19 o
   5   6   8        2.76        2.34      0.28 o
   2   0   9        0.86        1.02      0.26 o
   4   0   9        3.91        3.79      0.38 o
   1   1   9        0.43        2.28      0.25 o
   2   1   9        4.68        5.80      0.36 o
   3   1   9        2.01        1.77      0.20 o
   4   1   9        0.27        0.44      0.11 o
   5   1   9        1.71        1.89      0.17 o
   2   2   9        5.43        6.26      0.34 o
   3   2   9        1.07        1.99      0.21 o
   4   2   9        2.64        3.61      0.34 o
 
